# Supplementary material for: Effect of Esomeprazole Treatment on Extracellular Tumor pH in a Preclinical Model of Prostate Cancer by MRI-CEST Tumor pH Imaging
Source: Metabolites. 2022 Dec 28;13(1):48. doi: 10.3390/metabo13010048 (PMC9866131; doi:10.3390/metabo13010048)
Supplement: Supplementary file 1 [file metabolites-13-00048-s001.zip]

Archive with 1 entries (1 files):
- metabolites-2112108-supplementary.pdf
